# Supplementary material for: ChIP-seq reveals broad roles of SARD1 and CBP60g in regulating plant immunity
Source: Nat Commun. 2015 Dec 18;6:10159. doi: 10.1038/ncomms10159 (PMC4703862; doi:10.1038/ncomms10159)
Supplement: Supplementary Data 1 — Candidate target genes containing peaks with heights of 90 or greater in the 1.5 kb region upstream of the translation start site [file ncomms10159-s2.xls]

## Sheet: Sheet1
Supplementary Data 1. Candidate target genes containing peaks with heights of 90 or greater in the 1.5 kb region upstream of the translation start site.
AGI Number	Peak Height	Value in negative control	Peak Position on Chromosomes
AT3G15770	349	25	5340050
AT3G15780	349	25	5340050
AT2G41100	331	30	17137426
AT1G07520	330	22	2312171
AT1G74360	329	19	27954285
AT4G33300	324	30	16054099
AT2G45760	314	18	18848691
AT4G27270	312	25	13664395
AT4G27280	312	25	13664395
AT4G37260	308	26	17539880
AT4G24730	307	15	12754055
AT3G50800	306	20	18883276
AT3G50790	306	20	18883276
AT1G35710	304	26	13220754
AT1G57630	294	18	21345329
AT1G48320	293	19	17855693
AT3G13070	290	15	4195428
AT5G51330	290	19	20862087
AT1G70000	288	22	26365232
AT5G51340	287	19	20862095
AT1G25550	286	14	8975833
AT5G54720	284	16	22233382
AT1G24140	284	22	8537533
AT5G25260	281	18	8751942
AT5G66620	281	14	26588494
AT3G29360	280	26	11269396
AT3G07700	279	24	2463787
AT5G42380	279	22	16943553
AT4G08950	278	12	5738984
AT3G10500	278	18	3271475
AT5G52740	272	15	21381881
AT1G32640	271	14	11801137
AT1G73805	270	36	27749456
AT1G01560	270	17	202114
AT1G52890	269	19	19699391
AT2G42950	269	19	17863882
AT2G42940	269	19	17863882
AT5G08335	268	14	2682409
AT5G08340	268	15	2682409
AT5G41740	267	23	16688500
AT5G41730	267	23	16688500
AT5G10300	267	22	3238713
AT5G10290	267	22	3238713
AT4G00700	266	15	285842
AT4G34390	265	21	16441124
AT4G04490	265	19	2234890
AT3G45640	264	23	16756746
AT3G03750	263	20	939713
AT3G53232	262	15	19732341
AT3G50060	262	9	18559313
AT5G67300	262	13	26853838
AT5G46410	260	13	18825148
AT3G19970	260	11	6959417
AT4G04920	260	23	2497817
AT3G10410	259	12	3238949
AT3G10420	259	15	3238949
AT3G48090	258	14	17757980
AT3G46090	258	22	16927990
AT4G16950	258	38	9544383
AT5G42950	257	17	17223869
AT4G24280	257	15	12589970
AT3G55040	256	17	20400338
AT2G46600	255	15	19135820
AT1G17380	254	16	5957986
AT5G46490	252	19	18850649
AT3G14460	252	16	4857628
AT3G14470	252	16	4857628
AT5G43310	251	16	17385579
AT4G36710	250	12	17304696
AT3G02180	250	18	404459
AT2G21120	248	13	9054630
AT5G10380	248	22	3267521
AT2G46500	246	11	19089066
AT2G01450	246	15	203143
AT2G47130	245	27	19350916
AT1G33720	244	25	12224566
AT5G01970	244	16	375147
AT5G01980	244	18	375147
AT5G11650	243	15	3744898
AT4G24380	243	20	12612479
AT4G24370	243	20	12612479
AT5G67420	242	14	26905965
AT2G28400	242	29	12149181
AT2G28401	242	29	12149181
AT4G29440	242	21	14477783
AT2G43330	241	15	17999784
AT3G57450	241	15	21261338
AT2G43320	241	17	17999782
AT1G61140	240	13	22540804
AT1G27770	240	19	9676250
AT1G24150	239	16	8548579
AT2G47070	239	12	19336367
AT1G12420	239	18	4229850
AT1G33420	239	14	12123621
AT4G24020	237	9	12479902
AT1G76810	237	17	28836579
AT1G76820	237	17	28836579
AT1G17610	236	11	6056627
AT5G48380	236	15	19606988
AT1G17600	236	12	6056627
AT1G74440	236	14	27980420
AT4G39670	236	18	18410099
AT1G21250	235	17	7439318
AT5G63050	235	16	25291696
AT1G70420	235	15	26541485
AT5G58430	235	20	23623521
AT5G52900	234	12	21454468
AT4G01870	234	21	810575
AT3G07760	233	13	2476411
AT2G32140	232	18	13657348
AT4G38560	232	18	18029090
AT2G46090	232	13	18949962
AT2G46080	232	13	18949962
AT3G46070	231	12	16921768
AT3G06880	231	17	2176557
AT3G06890	231	17	2176557
AT5G49280	231	18	19977994
AT3G57220	231	24	21174496
AT3G57210	231	25	21174496
AT5G04550	230	14	1306009
AT3G49540	230	17	18365093
AT3G49530	230	17	18365093
AT2G04515	230	31	1572367
AT5G04720	230	18	1360632
AT3G51370	230	23	19068889
AT5G04710	230	21	1360632
AT1G32920	229	20	11928670
AT5G48655	229	11	19733080
AT2G37430	229	23	15706126
AT1G17340	229	19	5933991
AT2G21170	229	18	9073709
AT3G17240	229	18	5892172
AT4G23270	228	16	12169940
AT5G44570	228	15	17964306
AT1G18740	227	10	6463646
AT2G41410	227	19	17262788
AT1G23710	226	10	8385007
AT4G23210	226	17	12151726
AT3G59430	226	12	21966975
AT5G46470	224	13	18842653
AT2G47490	224	13	19487426
AT5G61997	223	17	24908395
AT1G07000	223	18	2152494
AT4G00020	223	14	10810
AT1G07010	223	19	2152494
AT3G12345	223	14	3931675
AT2G04350	223	15	1515720
AT1G74520	222	8	28009157
AT5G58120	222	15	23517389
AT3G08720	222	14	2651202
AT1G69060	222	12	25964508
AT1G18720	221	15	6459774
AT1G18730	221	15	6459774
AT3G24440	221	13	8878327
AT1G02750	221	11	602144
AT1G02740	221	12	602144
AT4G16890	220	15	9505545
AT3G63380	219	17	23410652
AT5G52901	219	11	21454425
AT1G75440	219	14	28313502
AT3G26420	219	15	9671507
AT3G26410	219	17	9671507
AT3G17810	218	15	6093709
AT3G17800	218	15	6093709
AT1G60190	217	13	22198111
AT5G35735	216	14	13904434
AT1G43560	216	12	16399831
AT1G01550	215	24	199666
AT3G61190	215	21	22652226
AT1G69520	215	21	26128182
AT2G38025	215	16	15917102
AT2G38040	215	16	15917102
AT5G41750	214	20	16693960
AT3G56400	214	27	20910613
AT3G57460	214	15	21265913
AT2G31020	213	10	13201571
AT2G31018	213	11	13201571
AT1G07510	213	11	2305114
AT1G07500	213	15	2305114
AT4G23460	213	24	12249088
AT4G23470	213	24	12249088
AT5G57150	212	15	23151309
AT1G75010	212	15	28171015
AT1G75020	212	15	28171015
AT5G62000	211	14	24909677
AT5G03370	211	13	828041
AT1G22400	210	14	7907474
AT1G10560	210	14	3484396
AT4G23060	210	30	12087109
AT1G13180	210	22	4495200
AT4G35600	209	13	16895297
AT5G45630	209	14	18507184
AT4G24160	209	19	12539658
AT2G30440	208	10	12972921
AT1G65483	208	21	24342279
AT5G54650	208	10	22201942
AT3G46510	207	15	17126677
AT5G66900	207	13	26717950
AT5G13190	207	21	4206295
AT5G13200	207	21	4206295
AT3G07370	207	18	2360402
AT2G39000	206	14	16289223
AT4G01720	205	10	744136
AT5G59030	205	15	23834464
AT4G21610	205	14	11488684
AT2G04425	204	6	1538663
AT2G04430	204	6	1538663
AT2G25460	204	8	10835749
AT1G57990	204	13	21443555
AT1G64090	204	10	23789086
AT3G57530	204	10	21299412
AT1G21380	204	17	7488933
AT1G32560	204	9	11774199
AT1G32550	204	20	11774199
AT1G25400	203	13	8912552
AT5G59820	203	13	24102854
AT1G76600	203	14	28745907
AT1G16920	203	21	5789782
AT1G16930	203	21	5789782
AT4G32930	202	18	15898106
AT4G32924	202	18	15898106
AT5G11040	202	15	3495078
AT3G12550	202	11	3978171
AT1G14560	202	15	4980734
AT2G02860	201	13	832570
AT1G07880	201	13	2437125
AT5G11030	201	14	3495085
AT4G02550	201	11	1122204
AT1G07885	201	18	2437125
AT1G07890	201	18	2437125
AT4G34460	200	12	16479402
AT3G12350	200	17	3931625
AT5G62570	199	10	25114115
AT5G13320	199	18	4267893
AT1G31540	199	30	11293873
AT5G65920	199	16	26366053
AT4G17085	199	19	9604511
AT5G64530	198	10	25793964
AT3G46620	198	16	17180269
AT3G60460	198	18	22344799
AT3G60470	198	18	22344799
AT3G06895	197	16	2176629
AT1G35210	197	15	12897508
AT3G19700	197	17	6842579
AT5G52760	196	19	21386618
AT2G37110	196	18	15592031
AT5G65165	196	14	26036365
AT2G21470	195	11	9198568
AT3G25250	195	13	9195185
AT4G25470	195	13	13016383
AT5G51740	195	15	21016711
AT5G01600	195	17	230318
AT5G01610	195	17	230318
AT1G67856	195	20	25442310
AT3G08760	194	15	2660805
AT4G26090	194	18	13224435
AT1G51850	194	16	19257230
AT1G69840	193	19	26295639
AT5G52730	193	12	21379870
AT1G02670	193	12	575629
AT1G08930	193	22	2873548
AT3G56710	193	14	21007828
AT4G30390	193	10	14863102
AT5G45130	193	21	18244410
AT1G02660	193	17	575629
AT5G27760	193	14	9830324
AT4G00330	192	9	144431
AT1G67800	192	13	25423607
AT4G39403	192	14	18329839
AT2G38790	192	17	16215462
AT4G32480	192	11	15676287
AT3G62260	192	12	23040847
AT3G14130	191	12	4688303
AT5G16140	191	11	5272834
AT5G16150	191	15	5272834
AT3G14140	191	21	4688303
AT3G09520	191	21	2923612
AT2G13790	190	13	5741803
AT5G24593	189	13	8419027
AT5G24590	189	13	8419027
AT5G20736	189	15	7024474
AT4G26120	189	24	13236314
AT3G14180	189	15	4708882
AT4G13820	189	14	8011042
AT4G13830	189	14	8011042
AT5G24820	188	7	8522737
AT1G16130	188	12	5525247
AT5G17760	188	15	5863281
AT5G66360	188	14	26510242
AT5G24810	188	15	8522737
AT5G60790	187	18	24457030
AT2G01600	187	9	268882
AT5G61840	187	10	24841960
AT3G45830	187	16	16840808
AT4G11890	186	12	7147647
AT5G08330	186	11	2680710
AT3G52470	185	13	19449952
AT2G46390	185	7	19043817
AT3G53720	185	18	19910593
AT1G61380	185	16	22649828
AT1G14755	185	15	5082526
AT1G14750	185	15	5082526
AT4G14370	184	12	8283402
AT3G57950	184	14	21460264
AT1G31580	184	14	11310964
AT1G61490	184	14	22688762
AT3G62200	184	12	23025959
AT5G64300	184	10	25718290
AT2G38340	184	19	16069312
AT5G64780	184	19	25903455
AT4G23220	183	15	12157176
AT5G39785	183	14	15928154
AT5G39770	183	14	15928154
AT1G30270	183	13	10655002
AT1G63860	182	14	23706800
AT1G16825	181	10	5758846
AT2G46170	181	12	18965094
AT1G27730	181	23	9649018
AT2G30130	181	11	12868134
AT2G33700	181	12	14253373
AT1G74750	181	10	28085870
AT1G16820	181	16	5758846
AT5G14120	180	11	4555857
AT4G29900	180	14	14619528
AT4G22980	180	18	12046483
AT3G23030	180	11	8181917
AT3G16030	180	14	5439447
AT2G18170	180	10	7910375
AT2G38800	180	17	16215499
AT4G29780	180	17	14578499
AT5G25930	180	16	9050879
AT4G22270	180	13	11772495
AT4G22260	180	15	11772495
AT1G27720	180	24	9648352
AT1G10030	180	15	3272679
AT1G10020	180	15	3272679
AT3G04580	180	14	1238490
AT5G58570	179	13	23673501
AT5G58575	179	14	23673501
AT3G07560	179	15	2413406
AT4G39350	179	15	18296401
AT4G00520	179	16	227393
AT4G00500	179	16	227393
AT3G07565	179	19	2413406
AT1G56170	179	15	21024587
AT1G20780	179	17	7217075
AT1G20770	179	17	7217075
AT1G71820	179	11	27009699
AT3G27540	179	16	10205098
AT2G46520	178	15	19096224
AT3G27560	178	15	10212986
AT1G76650	178	15	28767798
AT5G25910	178	13	9038833
AT5G66730	177	11	26645205
AT1G67560	177	12	25319761
AT2G23460	177	19	9995066
AT3G03740	177	20	939808
AT3G14930	177	21	5020481
AT2G35720	176	18	15015908
AT1G35230	176	13	12916561
AT4G16860	175	11	9496358
AT1G13340	175	13	4571072
AT2G40090	175	21	16741042
AT5G61600	175	16	24767490
AT5G59550	175	12	23999885
AT2G25190	174	12	10734065
AT1G78380	174	17	29488622
AT1G74100	174	13	27865964
AT4G17250	174	20	9671012
AT5G65300	173	12	26096621
AT5G05440	173	14	1608487
AT4G16500	173	11	9302053
AT3G10540	173	16	3289804
AT4G37450	173	12	17607701
AT4G16510	173	16	9302053
AT3G18950	172	9	6536369
AT1G03630	172	14	907651
AT2G16500	172	11	7153300
AT1G70490	172	12	26565854
AT4G38420	171	8	17982039
AT4G38405	171	9	17982039
AT1G24147	171	17	8541984
AT1G57560	171	17	21316844
AT3G26460	171	22	9686052
AT3G26470	171	22	9686052
AT3G11880	171	11	3751694
AT5G46910	171	13	19047213
AT1G76065	171	16	28546516
AT1G76070	171	16	28546516
AT3G02550	171	11	538370
AT3G14050	170	9	4653817
AT3G51940	170	14	19276457
AT5G67245	170	10	26829687
AT5G27420	170	14	9684006
AT2G38350	170	13	16067735
AT1G34190	170	12	12451487
AT1G76080	170	14	28549656
AT3G15170	170	14	5108550
AT1G61460	170	19	22677660
AT1G61470	170	19	22677660
AT3G13610	169	16	4448865
AT4G12720	169	13	7487402
AT4G12710	169	13	7487402
AT2G15290	169	11	6644454
AT4G26250	169	10	13288937
AT4G26240	169	13	13288937
AT3G51660	168	13	19166463
AT1G10410	168	14	3420132
AT2G39518	168	15	16497537
AT4G28240	168	12	13998549
AT1G76450	168	15	28683713
AT1G17750	168	15	6106412
AT1G76440	168	15	28683713
AT5G09800	168	12	3044951
AT3G01820	168	23	295529
AT3G01830	168	23	295529
AT1G32530	168	15	11762609
AT5G64210	168	13	25686256
AT5G64220	168	13	25686256
AT1G80680	168	13	30323967
AT5G15550	168	17	5062056
AT4G28230	168	17	13998549
AT1G80670	168	16	30323967
AT4G30070	167	6	14696422
AT4G04960	167	10	2533068
AT2G41870	167	11	17473128
AT4G18170	167	11	10060471
AT1G11050	167	15	3681762
AT1G11040	167	15	3681762
AT2G31820	167	13	13529894
AT4G18710	166	10	10296171
AT4G02195	166	11	972580
AT2G45960	166	14	18909194
AT4G02200	166	12	972580
AT5G42440	166	14	16974656
AT3G60860	166	17	22484584
AT1G05575	166	14	1662645
AT1G22840	166	17	8079340
AT5G49930	166	9	20312784
AT2G24765	166	15	10561559
AT4G27500	166	12	13742209
AT2G27830	166	19	11860514
AT5G19850	166	17	6711668
AT3G17205	166	22	5873230
AT1G51330	165	8	19029845
AT3G51670	165	10	19168415
AT3G06500	165	7	2011648
AT1G61667	165	11	22767673
AT4G11990	165	7	7190077
AT1G06400	165	10	1953864
AT1G27100	165	24	9411344
AT5G22520	165	14	7478727
AT1G70480	165	14	26561915
AT5G22510	165	14	7478727
AT5G48375	165	16	19604278
AT3G03610	165	15	868809
AT3G03600	165	16	868809
AT2G40270	164	16	16825105
AT1G57720	164	14	21376711
AT3G12920	164	15	4124389
AT2G45910	164	12	18894024
AT2G24790	164	19	10566728
AT2G24780	164	19	10566728
AT1G09070	164	14	2926814
AT4G16990	164	17	9560084
AT5G46350	163	10	18804746
AT3G21080	163	13	7390066
AT1G24145	163	16	8540170
AT2G38310	163	15	16050047
AT5G60200	163	16	24240156
AT1G49850	163	16	18456551
AT1G30810	163	14	10942436
AT4G25580	163	15	13055758
AT1G64280	163	15	23855503
AT4G25570	163	17	13055758
AT1G56510	162	11	21167451
AT1G74350	162	10	27952403
AT3G61670	162	13	22817845
AT2G44500	162	11	18374304
AT3G57330	162	11	21216593
AT5G16180	162	15	5278384
AT2G30530	162	16	13008014
AT4G25810	162	11	13128567
AT1G70530	161	8	26591666
AT1G66250	161	12	24692891
AT1G01680	161	26	248524
AT1G01690	161	26	248524
AT3G15200	161	19	5120068
AT3G15210	161	19	5120068
AT5G58660	161	13	23700493
AT5G58650	161	13	23700493
AT2G17705	161	13	7692452
AT2G17710	161	13	7692452
AT4G16680	160	18	9391688
AT5G63030	160	14	25286173
AT5G63020	160	17	25286173
AT3G13380	159	10	4346722
AT3G63400	159	17	23410949
AT1G21060	159	14	7370637
AT1G20510	159	14	7105972
AT2G41180	159	11	17165026
AT1G34420	158	12	12584543
AT1G34419	158	15	12584543
AT3G46520	158	15	17127994
AT5G19240	158	10	6470053
AT1G67970	158	15	25486442
AT3G24200	158	16	8751714
AT4G03020	158	14	1335222
AT1G59870	157	12	22034002
AT1G30850	157	14	10984590
AT1G59865	157	14	22034002
AT1G63900	157	12	23716332
AT1G63880	157	13	23716332
AT3G09010	157	9	2749222
AT1G72150	157	10	27148481
AT4G25030	157	10	12864478
AT1G67360	157	13	25238076
AT1G06550	157	15	2007600
AT1G06560	157	14	2007600
AT2G27680	157	11	11807159
AT1G58100	157	18	21513911
AT1G77490	157	13	29117345
AT1G77480	157	14	29117345
AT4G18880	156	14	10349685
AT1G72950	156	12	27444435
AT3G11410	156	8	3585939
AT4G34240	156	12	16389594
AT4G34230	156	12	16389594
AT4G18630	156	13	10255699
AT5G03210	155	9	763653
AT5G03204	155	11	763653
AT3G50764	155	26	18873094
AT3G50770	155	26	18873094
AT5G22540	155	18	7482989
AT4G23290	155	18	12181396
AT4G23300	155	18	12181396
AT5G22545	155	19	7482989
AT2G17120	155	13	7459148
AT1G56310	155	13	21082537
AT1G10960	155	15	3664342
AT1G78700	155	19	29599145
AT1G72110	155	12	27132198
AT5G03720	155	14	974028
AT3G19520	155	10	6772487
AT3G19515	155	10	6772487
AT2G30032	154	12	12821140
AT2G30040	154	12	12821140
AT4G33985	154	11	16289976
AT2G18090	154	16	7864245
AT3G04220	154	20	1112345
AT3G17390	154	18	5954042
AT3G17400	154	19	5954042
AT4G36980	153	9	17438433
AT1G20840	153	9	7248071
AT3G11580	153	14	3652495
AT5G57560	153	12	23309156
AT1G24170	153	7	8559091
AT3G55390	153	15	20534630
AT1G48325	153	15	17855826
AT5G13440	153	9	4310563
AT4G02760	153	16	1228958
AT1G56540	153	16	21181604
AT1G03200	153	12	780371
AT4G28395	153	13	14043282
AT4G28390	153	14	14043282
AT3G02520	153	12	528285
AT5G11700	153	19	3771401
AT5G46520	152	13	18866719
AT1G06410	152	7	1953916
AT3G57070	152	11	21124006
AT1G64710	152	13	24043547
AT4G12120	152	6	7261019
AT3G54360	152	13	20132270
AT5G41610	152	15	16641674
AT1G12380	152	13	4217142
AT3G26950	152	10	9943422
AT5G61900	151	15	24859354
AT3G59660	151	10	22038640
AT5G48660	151	11	19736265
AT5G48657	151	11	19736265
AT2G17043	151	10	7408465
AT2G20142	151	15	8695374
AT3G53810	151	14	19936489
AT5G52810	151	16	21399303
AT1G26910	151	19	9321408
AT5G66658	150	8	26608293
AT3G16720	150	12	5692794
AT1G75060	150	15	28183587
AT3G16712	150	14	5692794
AT5G47060	150	12	19115578
AT3G14020	150	11	4641747
AT5G66330	150	13	26503260
AT1G05860	150	12	1768709
AT1G67630	150	19	25348376
AT1G67635	150	19	25348376
AT1G05850	150	17	1768709
AT1G65870	149	10	24503508
AT1G77815	149	13	29264100
AT1G77810	149	14	29264100
AT1G21740	149	11	7641025
AT3G48070	149	8	17750623
AT5G41080	149	13	16441690
AT1G65860	149	21	24503508
AT5G65430	149	15	26150346
AT5G28350	149	22	10318870
AT5G38780	149	15	15529397
AT5G01630	149	18	241365
AT1G78190	148	6	29420358
AT3G62422	148	13	23093019
AT3G62420	148	13	23093019
AT1G78200	148	7	29420358
AT3G14860	148	16	5002145
AT1G74450	148	11	27982220
AT4G03390	148	15	1495475
AT1G13990	148	16	4794729
AT5G53830	147	14	21857048
AT5G62020	147	15	24916105
AT1G37130	147	13	14158540
AT3G26400	147	10	9666122
AT3G08030	147	15	2564053
AT2G31865	147	13	13549727
AT5G04160	147	14	1145573
AT5G04170	147	16	1145573
AT1G30640	147	17	10860884
AT1G30630	147	17	10860864
AT2G18000	147	15	7828941
AT3G63060	147	16	23301873
AT3G03310	147	15	781626
AT3G03320	147	15	781626
AT3G63070	147	17	23301873
AT3G12545	147	18	3978295
AT4G23260	146	15	12170056
AT4G17670	146	13	9836163
AT4G23200	146	21	12148075
AT5G55610	146	12	22525635
AT5G55600	146	13	22525635
AT5G11420	146	13	3644491
AT1G78610	146	12	29573170
AT1G70090	146	10	26400481
AT5G11416	146	12	3644491
AT2G46150	146	21	18961107
AT3G50480	145	17	18732953
AT1G20310	145	13	7032277
AT3G12730	145	9	4049604
AT5G23470	145	9	7913619
AT5G11740	145	12	3784033
AT3G13880	145	14	4571777
AT3G12740	145	15	4049604
AT1G73020	145	12	27473650
AT2G47330	145	15	19431678
AT1G59900	145	13	22051354
AT1G73030	145	14	27473650
AT2G47340	145	18	19431678
AT2G41900	144	7	17490004
AT5G62130	144	13	24953092
AT1G68820	144	11	25865767
AT4G19390	144	17	10576463
AT4G33925	144	20	16263262
AT4G26700	144	16	13463072
AT5G47380	143	8	19225077
AT4G08949	143	19	5739152
AT1G56530	143	19	21178913
AT1G72430	143	19	27265578
AT3G60190	143	12	22247720
AT2G42280	143	9	17614581
AT1G59620	143	15	21902210
AT3G26840	143	12	9892806
AT2G21790	143	12	9293271
AT1G72120	143	16	27132131
AT5G44585	142	14	17984607
AT1G56600	142	11	21207291
AT5G43910	142	11	17670191
AT3G50260	142	13	18634679
AT1G27450	142	13	9531446
AT5G65440	142	13	26150553
AT3G50270	142	14	18634679
AT3G54820	142	16	20300692
AT1G56520	142	21	21178937
AT1G27440	142	16	9531444
AT5G66130	142	14	26434043
AT4G36000	142	18	17039541
AT3G13870	142	14	4571754
AT5G66120	142	19	26434043
AT3G52400	141	11	19427475
AT4G22010	141	7	11662587
AT1G33730	141	16	12226269
AT4G08555	141	12	5448175
AT4G13395	141	12	7786169
AT5G18630	141	10	6202360
AT4G05320	141	14	2717986
AT2G24285	141	16	10338393
AT4G38940	141	11	18152680
AT1G51660	141	10	19154404
AT2G24290	141	19	10338393
AT2G41110	141	16	17140139
AT5G18620	141	16	6202360
AT2G41160	141	12	17158738
AT3G47000	141	19	17316858
AT1G43910	140	14	16657897
AT3G12710	140	12	4042996
AT3G11820	140	16	3731074
AT3G11825	140	16	3731074
AT3G12300	140	7	3923484
AT1G28760	140	12	10102865
AT1G72680	140	16	27361516
AT4G34710	140	12	16562953
AT1G19770	140	14	6832236
AT2G46970	140	11	19299054
AT1G20693	140	12	7176745
AT5G64960	140	14	25955393
AT1G32700	140	13	11827387
AT3G12320	140	17	3923484
AT1G73655	140	18	27692052
AT1G66080	139	11	24602140
AT5G67340	139	13	26864184
AT4G32020	139	13	15486576
AT1G66090	139	16	24602140
AT5G02460	139	11	542186
AT2G44190	139	10	18271815
AT1G15000	139	12	5168204
AT2G44180	139	15	18271815
AT1G14990	139	19	5168204
AT3G57350	139	13	21225508
AT5G41940	139	21	16782038
AT3G57360	139	15	21225508
AT3G08762	138	8	2662411
AT2G25000	138	10	10629109
AT4G17500	138	10	9759085
AT3G46600	138	13	17157934
AT4G26540	138	10	13398681
AT1G56140	138	16	21007992
AT3G47250	138	9	17401867
AT5G20181	138	14	6812337
AT4G31980	138	8	15464764
AT2G13810	138	25	5767687
AT5G47660	138	9	19312735
AT2G20560	138	9	8851023
AT2G20562	138	10	8851023
AT5G47650	138	11	19312735
AT5G17780	138	10	5868978
AT3G44630	137	15	16195945
AT5G47635	137	8	19308784
AT5G47640	137	8	19308784
AT1G10340	137	14	3392992
AT4G35589	137	12	16891909
AT4G35590	137	12	16891909
AT4G35580	137	12	16891909
AT3G07720	137	16	2463939
AT3G52430	137	18	19431563
AT1G51640	137	18	19152598
AT1G51650	137	18	19152598
AT4G31550	137	10	15291622
AT1G07135	137	15	2190625
AT5G62030	137	14	24917623
AT1G08460	137	13	2672438
AT3G46640	137	13	17182767
AT1G09060	137	11	2926754
AT1G08450	137	17	2672438
AT3G04100	137	17	1074065
AT3G04090	137	17	1074065
AT4G39360	137	21	18302554
AT3G46630	137	18	17182767
AT1G75490	137	15	28335226
AT5G65990	137	18	26394484
AT2G35880	136	10	15066311
AT5G55460	136	14	22467331
AT5G55450	136	14	22467331
AT5G66675	136	15	26616915
AT5G39580	136	10	15849188
AT1G68440	136	15	25657973
AT2G45070	136	16	18588285
AT3G13782	136	14	4526579
AT1G08510	135	10	2694677
AT3G13080	135	12	4201448
AT1G71040	135	12	26800231
AT1G18890	135	12	6525894
AT3G55020	135	12	20394839
AT1G07900	135	15	2442446
AT1G04150	135	14	1084685
AT3G15260	135	13	5138717
AT3G06760	135	14	2132727
AT2G36571	135	11	15338485
AT2G36580	135	11	15338485
AT5G13550	135	13	4360631
AT4G08500	135	9	5407214
AT2G45590	135	14	18786436
AT1G56150	134	15	21017143
AT4G04510	134	14	2240981
AT2G23810	134	15	10137525
AT3G58620	134	10	21678923
AT1G01320	134	16	130685
AT5G58110	134	14	23515192
AT4G33440	134	10	16090586
AT4G33430	134	10	16090586
AT4G11820	134	11	7112501
AT4G01360	134	10	564731
AT1G71160	134	15	26830697
AT5G53440	134	11	21688434
AT5G53450	134	11	21688434
AT3G58610	134	12	21671114
AT5G43130	134	13	17321560
AT2G18710	134	16	8114460
AT3G58600	134	17	21671114
AT5G43140	134	13	17321560
AT1G67880	133	11	25455789
AT3G46530	133	17	17133326
AT1G69930	133	17	26340020
AT2G44660	133	9	18423424
AT4G01245	133	11	526518
AT5G60280	133	18	24260375
AT1G67920	133	9	25473323
AT5G38895	133	15	15571552
AT5G60180	133	11	24234453
AT1G14980	133	12	5168153
AT2G24020	133	13	10219361
AT5G60190	133	19	24234453
AT3G10815	132	10	3386419
AT4G29735	132	12	14564812
AT3G10820	132	14	3386419
AT2G36310	132	17	15227277
AT4G08930	132	6	5729501
AT3G60966	132	19	22552551
AT2G38320	132	14	16054462
AT3G02468	132	15	508612
AT1G67860	132	11	25445537
AT1G71440	132	9	26924375
AT1G10100	132	11	3302333
AT1G10110	132	11	3302333
AT5G20730	132	15	7021719
AT2G40140	131	10	16772120
AT1G02270	131	10	446578
AT4G14730	131	10	8448414
AT4G03250	131	11	1424723
AT5G14450	131	16	4657812
AT5G14440	131	20	4657812
AT4G23885	131	21	12419401
AT4G23150	130	9	12124861
AT5G41250	130	11	16503728
AT5G41260	130	12	16503728
AT5G26920	130	19	9474720
AT2G01180	130	14	108836
AT1G35430	130	9	13031083
AT5G54700	130	13	22226639
AT5G13810	130	11	4455214
AT5G13800	130	12	4455214
AT1G28395	130	12	9971941
AT3G15250	130	12	5138682
AT3G63260	130	12	23375222
AT5G23250	130	16	7830404
AT4G14960	130	16	8551373
AT1G21738	130	16	7641108
AT5G07470	130	17	2364291
AT4G21300	130	18	11336347
AT5G20410	130	17	6896683
AT5G39670	129	18	15883115
AT5G66850	129	9	26700659
AT4G01050	129	12	455635
AT2G28130	129	11	11987969
AT2G37140	129	13	15602368
AT5G22380	129	13	7410350
AT4G34480	129	13	16483990
AT5G65480	129	11	26176198
AT3G55430	129	9	20552822
AT2G24170	129	12	10276904
AT3G55440	129	12	20552822
AT1G22660	129	19	8016176
AT1G22650	129	19	8016176
AT1G02170	129	16	410806
AT4G17950	129	17	9969050
AT2G39350	128	11	16432944
AT1G20967	128	14	7312114
AT3G07390	128	17	2364581
AT3G22910	128	16	8119471
AT2G31880	128	12	13554052
AT2G31870	128	15	13554052
AT3G44260	128	15	15953158
AT3G06560	128	8	2044440
AT5G47420	128	12	19232755
AT2G40950	128	15	17091544
AT3G14990	128	12	5047221
AT1G03620	128	14	907513
AT5G48385	128	15	19608406
AT4G14965	128	21	8551355
AT1G48590	128	20	17961725
AT1G48580	128	20	17961725
AT1G01060	128	18	38051
AT2G31700	127	11	13479212
AT5G61440	127	15	24707486
AT2G24550	127	8	10429414
AT1G71170	127	11	26830670
AT3G59060	127	14	21830520
AT2G27500	127	15	11755010
AT1G18300	127	12	6299154
AT1G03445	127	10	859760
AT1G67910	127	9	25473309
AT3G06400	127	10	1940927
AT3G06390	127	12	1940927
AT4G33930	127	14	16266078
AT5G65630	127	9	26228598
AT4G33940	127	16	16266078
AT4G00840	127	18	357417
AT4G00850	127	18	357417
AT5G15480	127	20	5027466
AT1G25390	126	11	8909990
AT4G13340	126	8	7757227
AT4G37610	126	14	17672355
AT2G40004	126	11	16704841
AT3G13130	126	7	4222799
AT3G13120	126	7	4222801
AT5G17350	126	16	5717834
AT5G67240	126	9	26829598
AT4G19925	126	14	10801432
AT2G28355	126	7	12117943
AT4G13330	126	13	7757227
AT3G44400	126	18	16049766
AT1G28280	126	10	9887619
AT3G26980	126	16	9948047
AT1G73990	126	13	27824440
AT1G73980	126	13	27824440
AT5G47229	126	15	19180838
AT3G11760	126	12	3718144
AT3G07580	126	18	2422974
AT3G07590	126	18	2422974
AT4G35110	125	14	16714492
AT2G41850	125	13	17464893
AT1G01470	125	11	173549
AT1G52680	125	11	19619673
AT3G13100	125	23	4214456
AT5G01810	125	16	309757
AT2G23790	125	9	10127768
AT1G52690	125	14	19619673
AT2G38840	125	15	16227138
AT1G17590	125	14	6052299
AT3G60820	125	12	22473890
AT1G02160	125	16	410802
AT3G03790	125	16	961860
AT3G60830	125	15	22473890
AT1G74710	125	NA	28069183
AT1G01580	124	10	207895
AT2G22480	124	13	9545162
AT4G18700	124	10	10291865
AT2G19680	124	11	8501326
AT3G61700	124	11	22834934
AT5G67480	124	10	26933172
AT2G46020	124	18	18922848
AT1G75680	124	15	28420037
AT2G19670	124	18	8501326
AT2G46000	124	20	18922848
AT4G03450	124	15	1531932
AT1G04820	124	20	1358586
AT1G62300	123	8	23019430
AT1G06210	123	7	1897107
AT4G33666	123	10	16168925
AT5G46510	123	13	18860235
AT4G33660	123	12	16168925
AT5G13760	123	10	4441732
AT2G45820	123	10	18864636
AT1G06200	123	11	1897107
AT1G17500	123	14	6018252
AT1G69570	123	12	26164531
AT1G77420	123	10	29093557
AT2G40800	123	9	17027062
AT5G13020	123	13	4133277
AT4G02530	123	11	1114623
AT1G02060	123	16	364357
AT1G02065	123	16	364357
AT1G77410	123	14	29093557
AT1G56280	123	10	21074891
AT1G56290	123	11	21074891
AT2G23770	123	18	10122081
AT5G52950	123	14	21477242
AT3G26480	123	18	9690949
AT5G52960	123	16	21477242
AT1G26900	123	17	9321475
AT4G01010	122	10	437566
AT1G76620	122	10	28756626
AT2G41835	122	13	17459456
AT5G46230	122	13	18743026
AT2G30880	122	10	13145925
AT5G64560	122	15	25810771
AT3G23960	122	14	8656505
AT1G53800	122	11	20081692
AT1G26270	122	13	9092609
AT1G53790	122	12	20081692
AT1G22651	122	19	8016124
AT1G78910	122	11	29663961
AT5G19770	122	11	6684579
AT3G13050	122	12	4176538
AT1G11905	122	14	4014950
AT1G11900	122	17	4014950
AT1G03730	121	13	931745
AT1G12990	121	13	4433494
AT2G39390	121	11	16452512
AT2G39400	121	12	16452512
AT1G15170	121	17	5220608
AT1G15165	121	17	5220608
AT4G08230	121	11	5189723
AT4G30845	121	12	15019893
AT1G20890	121	13	7267579
AT5G53270	121	13	21607387
AT4G30840	121	16	15019893
AT2G07787	121	32	3477613
AT5G53280	121	16	21607387
AT1G17290	121	17	5922722
AT5G38670	121	13	15475750
AT5G38660	121	14	15475750
AT4G04210	120	8	2030217
AT5G44070	120	8	17734309
AT5G66820	120	8	26688289
AT5G60800	120	9	24462496
AT1G22410	120	10	7911832
AT3G13730	120	20	4501713
AT1G61340	120	8	22627973
AT2G23290	120	11	9906596
AT2G20900	120	12	8993009
AT5G63500	120	11	25422302
AT5G63490	120	11	25422302
AT4G28250	120	15	14002251
AT1G23020	120	19	8153864
AT1G15430	120	10	5304285
AT3G07250	120	19	2309043
AT3G07260	120	19	2309043
AT1G15420	120	12	5304285
AT2G07739	120	31	3497062
AT5G16120	119	11	5265433
AT3G25600	119	13	9306397
AT4G01020	119	10	437603
AT5G54510	119	10	22134832
AT3G28510	119	13	10685510
AT4G30790	119	12	14998422
AT5G14490	119	11	4673062
AT1G77450	119	14	29099693
AT2G28290	119	14	12056261
AT5G66210	119	15	26459528
AT5G26912	119	12	9471973
AT4G12005	118	9	7196473
AT4G12000	118	9	7196435
AT5G59810	118	13	24101887
AT2G43680	118	12	18109016
AT1G18570	118	15	6389405
AT3G05650	118	12	1649031
AT4G01950	118	13	846800
AT4G26770	118	13	13481877
AT4G26760	118	13	13481877
AT3G48330	118	16	17894078
AT4G03240	118	15	1424771
AT1G21640	118	18	7588642
AT5G54490	117	10	22121205
AT2G04495	117	14	1563558
AT4G13195	117	12	7663508
AT2G47060	117	11	19336259
AT5G18830	117	8	6275088
AT4G26990	117	16	13554254
AT1G33560	117	19	12169042
AT1G63350	117	12	23497823
AT5G03140	117	12	740113
AT4G05070	117	10	2594255
AT3G22890	117	26	8111337
AT5G50770	117	10	20649972
AT5G50780	117	10	20649972
AT5G45510	117	12	18444751
AT1G59910	117	12	22057387
AT3G01360	117	18	138785
AT3G01370	117	20	138785
AT4G02350	117	18	1038001
AT3G53260	117	14	19747061
AT3G16050	117	12	5445263
AT2G20210	117	12	8725783
AT1G45180	117	9	17097900
AT1G21240	116	13	7433881
AT3G19580	116	10	6804119
AT3G59700	116	16	22051956
AT5G25250	116	18	8749769
AT4G25100	116	13	12886134
AT1G28480	116	16	10015036
AT4G02380	116	19	1047032
AT1G19330	116	11	6683585
AT1G19340	116	11	6683585
AT5G59910	116	11	24126877
AT3G08630	116	11	2620672
AT5G22650	116	15	7534035
AT5G46460	116	14	18840275
AT3G17770	116	12	6086062
AT3G17780	116	13	6086062
AT5G51900	116	14	21095102
AT3G03580	116	15	863507
AT5G26742	116	12	9288929
AT5G17990	116	15	5957005
AT5G59900	116	19	24126877
AT4G27300	115	8	13672797
AT5G13240	115	9	4227594
AT3G57270	115	9	21193775
AT1G04310	115	8	1157834
AT2G48010	115	18	19640997
AT4G02540	115	13	1117139
AT1G73970	115	12	27816763
AT1G01670	115	13	245974
AT1G11320	115	10	3806862
AT2G48000	115	21	19640997
AT3G57280	115	13	21193775
AT1G61870	115	20	22867259
AT5G64120	115	10	25661176
AT2G34720	115	13	14651939
AT1G21000	115	11	7336941
AT3G45050	115	12	16475810
AT4G34400	115	13	16444774
AT3G10620	115	13	3320261
AT3G45040	115	15	16475810
AT1G17130	115	15	5854220
AT1G30016	114	11	10521216
AT4G34950	114	9	16645818
AT3G60400	114	8	22328121
AT5G52750	114	14	21383745
AT3G28580	114	17	10715441
AT3G46086	114	12	16925408
AT5G02220	114	13	442537
AT4G29740	114	11	14564851
AT4G25490	114	8	13023654
AT5G64810	114	18	25908099
AT5G66350	114	10	26506662
AT5G11790	114	10	3798865
AT5G58350	114	14	23584826
AT4G21540	114	8	11459581
AT4G32160	114	18	15528673
AT4G32150	114	18	15528673
AT1G53670	114	14	20036647
AT5G04270	114	12	1184827
AT3G55570	113	8	20611398
AT3G55580	113	8	20611398
AT1G30620	113	12	10854666
AT2G46440	113	11	19061830
AT2G19570	113	14	8471522
AT5G25280	113	9	8773603
AT2G27090	113	13	11571845
AT4G09030	113	14	5792240
AT1G18900	113	13	6528552
AT2G27100	113	15	11571846
AT3G51100	113	16	18982192
AT4G23310	113	14	12185563
AT3G17020	113	14	5804472
AT3G01760	113	18	272813
AT3G52180	113	15	19354164
AT5G11710	113	16	3771483
AT1G74448	113	15	27982281
AT1G78630	113	13	29575983
AT1G78620	113	13	29575983
AT2G28550	113	16	12229393
AT3G50110	113	16	18584504
AT4G14365	112	10	8273826
AT1G74010	112	10	27834908
AT1G64610	112	9	24001320
AT1G02220	112	23	431067
AT5G20230	112	13	6826032
AT3G19540	112	13	6780426
AT5G02410	112	9	519716
AT2G20370	112	11	8791829
AT3G05380	112	17	1539472
AT3G05370	112	17	1539472
AT4G33905	112	10	16256068
AT3G61630	112	12	22804706
AT1G19430	112	7	6728920
AT1G19440	112	7	6728920
AT5G50900	112	15	20706771
AT3G53402	112	17	19798149
AT2G34050	112	11	14384272
AT3G53400	112	18	19798149
AT5G22050	112	11	7301411
AT1G55240	112	19	20603690
AT5G37130	112	15	14681453
AT2G07715	112	29	3410608
AT5G47180	112	18	19163739
AT2G34060	112	17	14384272
AT4G20830	111	11	11154505
AT1G51270	111	13	19007499
AT4G34200	111	11	16377543
AT5G04490	111	19	1279660
AT4G25692	111	13	13091876
AT4G25690	111	13	13091875
AT1G24530	111	10	8693129
AT4G15540	111	17	8871984
AT4G15530	111	17	8871984
AT1G27600	111	12	9606101
AT3G18080	111	10	6190671
AT1G76590	111	14	28739951
AT4G05071	111	10	2594299
AT1G20680	111	12	7168261
AT5G53220	111	9	21595991
AT5G07160	111	12	2221321
AT3G13040	111	16	4175234
AT4G34210	111	12	16377542
AT4G31420	111	13	15248525
AT5G07170	111	12	2221323
AT1G20670	111	17	7168261
AT1G02180	111	13	414812
AT2G35630	111	12	14966730
AT1G03240	111	15	793194
AT4G24990	111	15	12851578
AT2G07806	111	33	3484328
AT1G02190	111	16	414812
AT5G51010	111	15	20744591
AT5G51000	111	18	20744591
AT5G62140	110	7	24956352
AT5G61560	110	9	24752761
AT4G39030	110	10	18184283
AT3G19590	110	10	6805291
AT4G16490	110	9	9295894
AT5G14740	110	12	4757611
AT4G37640	110	12	17687706
AT1G12423	110	11	4231433
AT1G15520	110	12	5339456
AT3G20630	110	10	7208457
AT1G51790	110	12	19211371
AT2G18700	110	10	8107796
AT1G13540	110	13	4636783
AT1G28380	110	16	9963682
AT5G09810	110	11	3052233
AT2G31340	110	10	13360668
AT5G41550	110	10	16620895
AT4G27830	110	14	13864490
AT3G26000	110	11	9509146
AT4G02520	110	9	1111536
AT5G04930	110	13	1444963
AT3G51110	110	16	18982219
AT2G31320	110	12	13360668
AT3G07470	110	15	2388555
AT1G16150	110	13	5532044
AT2G31335	110	13	13360668
AT2G17240	110	18	7498153
AT2G17250	110	18	7498153
AT3G07480	110	12	2388555
AT2G07820	110	32	3457801
AT2G07721	110	35	3435141
AT1G33960	109	11	12345055
AT5G65166	109	7	26036495
AT5G50860	109	9	20698480
AT1G75380	109	9	28284681
AT3G63010	109	12	23289079
AT3G14100	109	8	4671642
AT3G14090	109	8	4671642
AT5G61820	109	9	24836715
AT5G19220	109	10	6467533
AT1G76980	109	10	28927243
AT1G15010	109	14	5171096
AT2G24360	109	8	10367056
AT3G46540	109	13	17136023
AT1G15015	109	15	5171096
AT3G27570	109	16	10216736
AT2G33250	109	12	14097284
AT3G55573	109	10	20611436
AT5G61830	109	14	24836715
AT4G29700	109	12	14545893
AT1G75820	109	12	28467530
AT5G19230	109	16	6467533
AT1G45170	109	9	17097911
AT2G33240	109	15	14097284
AT3G05210	109	14	1478491
AT5G17510	109	13	5772368
AT5G10550	109	18	3335237
AT5G60040	109	14	24172979
AT5G60030	109	14	24172979
AT4G31430	109	19	15248507
AT2G16870	109	14	7311750
AT4G03420	109	15	1512183
AT4G27745	108	11	13840073
AT1G57690	108	9	21369501
AT4G30270	108	11	14820457
AT3G54160	108	15	20052999
AT3G54150	108	15	20052999
AT1G69430	108	14	26097756
AT3G48780	108	12	18089204
AT1G05880	108	13	1775607
AT1G32400	108	10	11691436
AT1G63500	108	10	23555664
AT5G59540	108	17	23998159
AT2G47180	108	14	19370573
AT1G76610	108	12	28749719
AT4G18950	108	10	10375345
AT3G17330	108	16	5920233
AT2G07674	108	36	3267918
AT2G20230	108	14	8725761
AT5G61060	108	15	24571177
AT5G57030	108	16	23077396
AT1G27330	108	17	9492839
AT1G72570	107	18	27331139
AT2G20670	107	8	8913643
AT5G61000	107	8	24553822
AT2G45770	107	13	18850327
AT4G12250	107	10	7290896
AT4G36780	107	10	17334511
AT2G18630	107	5	8080621
AT5G61010	107	9	24553822
AT2G17730	107	9	7703962
AT1G54130	107	14	20209959
AT2G04450	107	9	1543394
AT4G26690	107	10	13461061
AT1G21975	107	13	7732279
AT1G05870	107	16	1773836
AT4G18620	107	16	10254358
AT2G45030	107	11	18571902
AT2G47730	107	13	19558202
AT4G39990	107	15	18542339
AT1G08310	107	17	2618768
AT1G73010	107	11	27466183
AT1G68040	107	13	25501752
AT1G68030	107	13	25501752
AT2G39800	107	20	16603235
AT3G61580	106	9	22785938
AT1G67890	106	10	25455845
AT1G11180	106	9	3745499
AT2G34610	106	11	14575305
AT2G43570	106	16	18077578
AT2G17760	106	10	7713478
AT1G07620	106	9	2346803
AT1G19870	106	13	6899724
AT2G47850	106	12	19595356
AT1G72240	106	21	27189629
AT2G47840	106	13	19595356
AT2G47830	106	13	19595356
AT4G37000	106	15	17441608
AT5G05180	106	11	1536098
AT5G05170	106	11	1536098
AT2G01400	106	14	174020
AT2G14260	106	14	6043888
AT2G40955	106	12	17091593
AT1G05785	106	11	1729488
AT5G58070	106	17	23501367
AT5G64310	106	11	25721691
AT2G25430	106	9	10822355
AT3G16830	106	12	5731127
AT5G03040	106	12	712766
AT1G29810	106	16	10437408
AT1G35510	106	11	13071315
AT5G57035	106	14	23080742
AT1G29820	106	12	10437408
AT5G59410	106	13	23961657
AT5G59420	106	18	23961657
AT1G67060	105	11	25036581
AT1G14840	105	8	5116535
AT2G38465	105	8	16108112
AT1G09940	105	8	3240267
AT2G38470	105	8	16108112
AT1G08170	105	9	2565061
AT2G46790	105	8	19232463
AT4G23250	105	11	12167546
AT5G64660	105	9	25843992
AT1G03900	105	11	991244
AT1G21270	105	15	7444772
AT2G01670	105	10	299318
AT3G47460	105	9	17486236
AT3G03950	105	10	1021336
AT1G23360	105	14	8296861
AT1G08570	105	14	2712950
AT3G18960	105	12	6541118
AT2G20310	105	17	8763201
AT4G03113	105	15	1382742
AT4G23280	105	15	12173661
AT1G57680	105	22	21364695
AT2G46220	105	14	18979556
AT5G24200	104	13	8202834
AT3G49120	104	12	18206665
AT2G44920	104	8	18523527
AT3G23040	104	10	8184943
AT3G49570	104	13	18373887
AT2G37710	104	11	15818251
AT5G03360	104	15	816576
AT1G17620	104	11	6062083
AT5G16110	104	12	5262686
AT2G23130	104	12	9844111
AT2G40970	104	12	17099396
AT1G51390	104	12	19050362
AT3G11700	104	11	3698826
AT3G21150	104	17	7413688
AT1G10652	104	10	3527652
AT3G27090	104	10	9989593
AT5G13030	104	13	4133215
AT4G09570	104	12	6049558
AT3G60310	104	12	22287778
AT4G19040	104	9	10437878
AT1G05100	104	9	1469284
AT3G02470	104	15	508974
AT5G63100	104	14	25315442
AT2G40460	104	14	16895766
AT1G18030	104	14	6204399
AT1G52760	104	7	19650523
AT5G43440	104	11	17456612
AT4G36550	104	12	17248569
AT1G69523	104	22	26128327
AT1G32050	104	21	11527744
AT1G52750	104	14	19650523
AT2G41130	104	16	17142398
AT3G10930	103	9	3421659
AT4G05100	103	9	2617452
AT3G23910	103	7	8640306
AT3G57540	103	10	21303962
AT1G51860	103	16	19261980
AT4G31960	103	8	15459591
AT5G21090	103	9	7164728
AT3G23920	103	8	8640306
AT4G18250	103	15	10092055
AT4G34120	103	16	16340981
AT5G52510	103	8	21306785
AT1G59740	103	13	21967947
AT1G47210	103	9	17300830
AT1G67850	103	11	25439035
AT1G72450	103	11	27276910
AT1G30410	103	14	10738895
AT1G12450	103	10	4243366
AT1G12440	103	10	4243366
AT3G09020	103	17	2753305
AT3G29575	103	11	11384118
AT4G02860	103	10	1271755
AT1G72920	103	18	27437796
AT3G44100	103	12	15867637
AT4G25680	103	7	13087184
AT4G17070	103	11	9598185
AT5G18200	103	13	6015216
AT5G44220	103	15	17809018
AT2G25737	103	19	10975677
AT5G18190	103	13	6015216
AT5G25440	103	13	8856781
AT5G01650	103	10	244059
AT1G58030	103	14	21468536
AT5G25450	103	15	8856781
AT1G58200	103	13	21553613
AT4G01860	103	16	808492
AT1G58210	103	14	21553613
AT1G03850	103	12	978650
AT2G33255	103	17	14097295
AT5G03070	103	19	721809
AT5G03080	103	19	721809
AT4G38660	103	12	18068579
AT4G25672	103	14	13087184
AT4G25670	103	14	13087186
AT2G18670	102	8	8091971
AT2G18660	102	10	8091971
AT1G80300	102	8	30191628
AT1G02400	102	13	485733
AT2G39360	102	11	16440210
AT2G02310	102	9	610223
AT5G15850	102	11	5177629
AT1G69750	102	15	26235842
AT3G06080	102	9	1838433
AT3G26810	102	9	9867646
AT5G15853	102	14	5177629
AT2G18730	102	12	8117962
AT2G33110	102	17	14043280
AT2G18720	102	13	8117964
AT3G53620	102	8	19880361
AT1G76520	102	10	28715198
AT5G15330	102	9	4979412
AT3G05830	102	14	1735968
AT2G32940	102	10	13977837
AT3G05820	102	11	1735968
AT2G07776	102	33	3247782
AT2G32950	102	11	13977837
AT2G07795	102	33	3491802
AT1G68840	101	10	25880075
AT1G67070	101	7	25040842
AT5G19260	101	11	6481655
AT3G10320	101	11	3197373
AT5G48130	101	7	19514862
AT5G48120	101	7	19514862
AT2G36325	101	7	15229909
AT3G02140	101	8	386967
AT3G47780	101	19	17624137
AT4G13790	101	13	8001196
AT1G16850	101	11	5765719
AT4G21930	101	12	11638919
AT3G55560	101	9	20606565
AT5G13330	101	11	4271182
AT5G40300	101	11	16110776
AT3G12130	101	10	3866701
AT1G72910	101	23	27435532
AT5G20190	101	9	6813662
AT2G25735	101	19	10977040
AT3G19150	101	13	6617841
AT5G20350	101	12	6876691
AT2G34224	101	11	14454491
AT3G02340	101	18	476944
AT3G02330	101	18	476944
AT1G28281	101	14	9887517
AT5G64190	101	14	25678479
AT2G45060	101	18	18588188
AT3G46450	101	14	17095677
AT5G67320	101	19	26855768
AT2G07722	101	35	3438478
AT3G53120	101	12	19692748
AT2G44520	101	14	18379638
AT3G53130	101	11	19692754
AT2G34230	101	11	14454491
AT1G11310	100	7	3804134
AT3G13435	100	8	4374373
AT2G26530	100	7	11283995
AT5G53540	100	8	21751138
AT3G26500	100	14	9710041
AT3G19280	100	10	6684965
AT1G80490	100	7	30267450
AT1G78040	100	10	29345748
AT1G15800	100	12	5443609
AT3G54100	100	15	20037913
AT3G54110	100	15	20037913
AT1G22460	100	13	7931851
AT3G14080	100	15	4667019
AT5G59880	100	8	24119523
AT3G09030	100	13	2753345
AT1G15810	100	15	5443609
AT3G53990	100	14	19991026
AT3G14075	100	17	4667019
AT1G80950	100	12	30415102
AT2G26860	100	11	11453821
AT1G28690	100	12	10081617
AT5G47110	100	18	19135860
AT4G14900	100	13	8523925
AT1G68200	100	11	25561924
AT3G47450	100	12	17486250
AT5G52965	100	13	21477345
AT5G38840	100	7	15551306
AT5G58260	100	14	23562172
AT5G47120	100	21	19135860
AT1G10090	100	12	3296338
AT2G07751	100	36	3269276
AT4G02640	100	16	1154030
AT3G58570	100	10	21656554
AT2G07675	100	31	3269276
AT1G80960	100	13	30415102
AT1G77500	99	9	29121265
AT3G45260	99	8	16599252
AT2G41640	99	8	17359899
AT5G64740	99	9	25881143
AT3G57550	99	9	21306846
AT3G47730	99	17	17598981
AT1G79570	99	9	29938448
AT2G39660	99	11	16531700
AT4G20880	99	10	11180804
AT4G20890	99	10	11180804
AT1G02230	99	9	437058
AT1G19250	99	16	6653303
AT3G60420	99	20	22334305
AT2G25520	99	13	10860222
AT5G02490	99	9	552841
AT3G51610	99	7	19142016
AT3G63440	99	16	23423701
AT1G03740	99	18	933730
AT1G61370	99	10	22645772
AT2G33170	99	13	14060674
AT3G47340	99	18	17441451
AT4G25050	99	12	12869971
AT3G62980	99	11	23276581
AT1G34350	99	16	12534501
AT5G07220	99	13	2267704
AT1G21370	99	9	7483920
AT1G68420	99	12	25652883
AT1G68410	99	12	25652883
AT1G78920	99	10	29671583
AT1G78915	99	14	29671583
AT2G41120	99	12	17142420
AT5G58270	99	15	23562163
AT5G66211	99	15	26459832
AT1G75200	99	16	28223860
AT5G59720	99	9	24062309
AT2G07672	99	28	3257493
AT1G03940	99	13	1010964
AT4G05530	99	14	2816455
AT5G14760	99	15	4768540
AT5G61510	99	17	24738977
AT3G07040	99	18	2229187
AT1G75210	99	18	28223860
AT2G06520	99	18	2588291
AT1G51340	98	7	19031224
AT3G17180	98	12	5859742
AT4G33050	98	20	15947176
AT4G33060	98	20	15947176
AT2G32700	98	9	13866676
AT3G51860	98	13	19239436
AT5G14710	98	12	4745935
AT3G56050	98	12	20801377
AT4G23160	98	12	12129129
AT5G46880	98	5	19030683
AT1G19010	98	10	6565590
AT1G49050	98	15	18150657
AT4G39050	98	11	18193263
AT3G60200	98	12	22247822
AT5G08660	98	6	2814100
AT3G09440	98	10	2905931
AT5G48980	98	6	19859625
AT5G20360	98	9	6884980
AT2G47844	98	13	19595282
AT3G08990	98	12	2743159
AT5G08650	98	8	2814100
AT4G37540	98	17	17641042
AT1G78900	98	14	29659930
AT5G16200	98	18	5290454
AT1G30670	98	11	10881366
AT1G30680	98	11	10881366
AT1G78895	98	16	29659930
AT4G39986	98	18	18542601
AT2G07728	98	29	3453085
AT5G48970	98	11	19859625
AT3G51330	98	13	19056163
AT2G31010	98	14	13194155
AT5G04240	98	14	1169236
AT3G03460	98	15	824839
AT2G05940	97	9	2289651
AT1G25560	97	12	8983803
AT1G70170	97	10	26422706
AT4G16960	97	11	9551009
AT5G67450	97	13	26920932
AT1G63700	97	11	23629888
AT4G30430	97	13	14881544
AT1G80840	97	14	30383645
AT3G13520	97	13	4408313
AT4G32030	97	8	15490887
AT4G21440	97	8	11420948
AT5G51070	97	9	20763773
AT2G30520	97	14	13006653
AT1G73080	97	10	27484302
AT3G18485	97	12	6344268
AT1G74070	97	17	27853920
AT1G21510	97	16	7533334
AT1G08180	97	13	2565077
AT4G30996	97	12	15101427
AT4G21400	97	12	11402004
AT4G22780	97	12	11971503
AT2G42360	97	15	17639658
AT3G19274	97	9	6678718
AT5G08080	97	7	2588140
AT3G61570	97	16	22784152
AT4G27657	97	11	13812921
AT5G06460	97	9	1969147
AT4G22920	97	12	12018305
AT4G22930	97	12	12018305
AT2G47110	97	12	19344690
AT5G38680	97	13	15475831
AT2G04560	97	10	1592669
AT1G03510	97	25	877839
AT3G54826	97	12	20310353
AT3G58970	97	12	21791402
AT4G37900	97	15	17824908
AT2G47090	97	22	19344690
AT5G06450	97	13	1969147
AT4G30290	97	13	14830347
AT1G03495	97	14	873429
AT1G78060	96	7	29354245
AT1G78070	96	7	29354245
AT5G47910	96	11	19397327
AT3G60690	96	8	22435018
AT4G18900	96	13	10355787
AT5G22930	96	9	7670106
AT5G21274	96	11	7217356
AT1G76180	96	8	28588607
AT5G21326	96	13	7217356
AT5G45428	96	15	18406912
AT5G45420	96	15	18406912
AT2G47160	96	9	19361044
AT1G02250	96	15	439944
AT3G12280	96	10	3919348
AT1G56060	96	15	20967311
AT1G09160	96	11	2955593
AT3G12290	96	11	3919348
AT1G80510	96	12	30272864
AT5G49570	96	9	20116140
AT3G28480	96	13	10678269
AT2G37170	96	12	15616193
AT2G20480	96	11	8831515
AT5G28000	96	14	10020132
AT5G14640	96	12	4722240
AT3G15820	96	13	5351216
AT5G61190	96	11	24615381
AT3G49350	96	11	18300078
AT2G20490	96	12	8831486
AT3G25800	96	13	9426003
AT4G26400	96	14	13346551
AT4G26410	96	15	13346551
AT3G17920	96	12	6137214
AT4G21090	96	13	11258601
AT5G66200	96	15	26455837
AT3G47341	96	10	17441419
AT2G07684	96	34	3263397
AT3G61390	95	7	22716060
AT2G43340	95	7	18007487
AT1G07630	95	10	2348248
AT5G27610	95	8	9764165
AT2G46450	95	18	19065507
AT1G13360	95	13	4577900
AT4G25230	95	9	12923928
AT3G06070	95	14	1832013
AT3G55980	95	18	20775839
AT5G08790	95	15	2860399
AT4G14970	95	11	8553697
AT2G40300	95	9	16833288
AT2G02340	95	13	617275
AT1G75810	95	14	28461621
AT3G18810	95	10	6484196
AT1G01370	95	13	143680
AT1G13350	95	19	4577900
AT5G19140	95	8	6423139
AT4G09300	95	11	5898843
AT3G18820	95	11	6484196
AT4G25225	95	13	12923928
AT1G33050	95	12	11970978
AT5G54380	95	11	22080178
AT2G02090	95	13	523456
AT3G07460	95	9	2386785
AT2G40310	95	12	16833288
AT3G46590	95	17	17152621
AT5G13390	95	14	4292704
AT4G11860	95	10	7138362
AT1G69480	95	11	26118039
AT5G06265	95	11	1905857
AT5G06260	95	11	1905857
AT1G76040	95	18	28537631
AT5G67470	94	12	26926091
AT1G10070	94	11	3287464
AT1G57700	94	10	21369556
AT3G16860	94	9	5762911
AT1G17830	94	13	6139504
AT5G22530	94	17	7480400
AT4G30500	94	13	14902702
AT4G30490	94	13	14902704
AT5G44870	94	11	18114654
AT5G11060	94	10	3509728
AT1G17615	94	12	6058776
AT2G33540	94	11	14209314
AT5G63230	94	18	25359195
AT1G15340	94	11	5277821
AT3G61571	94	16	22784194
AT3G50690	94	12	18837504
AT2G20784	94	16	8949262
AT1G72890	94	18	27428462
AT1G27060	94	18	9394871
AT1G22180	94	17	7830358
AT3G04470	94	18	1192440
AT2G20780	94	14	8949263
AT1G63460	94	19	23535104
AT3G18291	94	17	6281287
AT2G17723	93	8	7699733
AT4G23760	93	15	12379372
AT5G59450	93	15	23974685
AT1G70944	93	9	26750493
AT4G40011	93	10	18552462
AT4G40010	93	10	18552462
AT3G20340	93	11	7094408
AT2G03010	93	11	878150
AT3G61830	93	6	22886676
AT5G57230	93	16	23189346
AT1G31290	93	20	11188215
AT5G59480	93	9	23981605
AT5G39581	93	10	15849303
AT5G25290	93	10	8777630
AT2G41420	93	10	17269213
AT2G30020	93	8	12813502
AT1G30360	93	12	10715582
AT3G21070	93	10	7385187
AT4G34050	93	11	16310622
AT2G21150	93	9	9065395
AT5G62430	93	12	25071448
AT4G29950	93	14	14657095
AT1G71697	93	13	26971162
AT3G53070	93	14	19673033
AT1G19210	93	14	6627846
AT1G49740	93	17	18407045
AT1G49730	93	17	18407045
AT3G47700	93	11	17586584
AT2G41430	93	14	17269213
AT3G24120	93	10	8708153
AT2G23430	93	8	9978044
AT1G25540	93	11	8974509
AT1G54090	93	9	20189584
AT2G31810	93	15	13523630
AT5G46450	93	14	18835485
AT5G47580	93	13	19297392
AT5G52640	93	10	21352205
AT4G09040	93	16	5797308
AT2G23440	93	10	9978044
AT1G16300	93	10	5574241
AT3G05430	93	18	1567621
AT2G07673	93	38	3266025
AT1G16290	93	11	5574241
AT2G07671	93	38	3252237
AT4G13640	93	12	7938507
AT1G69270	92	8	26043197
AT1G72700	92	9	27365989
AT1G32928	92	7	11931101
AT4G31780	92	8	15374127
AT4G26200	92	13	13275241
AT1G30380	92	15	10721892
AT1G30370	92	15	10721892
AT1G26970	92	11	9358455
AT2G46225	92	10	18981420
AT1G17420	92	11	5976452
AT1G01240	92	9	99874
AT1G59218	92	12	21828068
AT4G00820	92	15	349195
AT1G23310	92	13	8272082
AT4G31985	92	12	15469700
AT1G03820	92	9	962064
AT4G24805	92	14	12785313
AT2G45680	92	13	18822872
AT1G22882	92	12	8098139
AT5G66880	92	14	26710541
AT4G32290	92	10	15591639
AT5G18900	92	14	6306264
AT1G14820	92	17	5106952
AT2G07827	92	32	3474948
AT2G07667	92	34	3363624
AT5G37350	92	14	14793012
AT5G37340	92	14	14793012
AT2G39950	92	9	16680659
AT1G29290	91	12	10245054
AT5G53130	91	13	21541013
AT4G00780	91	10	333572
AT1G28260	91	10	9879267
AT4G33565	91	12	16136384
AT1G22810	91	11	8075812
AT4G34150	91	16	16354945
AT1G22830	91	13	8075812
AT3G11910	91	12	3770639
AT1G15750	91	11	5421366
AT4G33920	91	10	16260636
AT1G73540	91	9	27647113
AT5G03700	91	9	968822
AT4G27260	91	10	13652505
AT1G15670	91	12	5389275
AT5G23280	91	11	7842791
AT2G35290	91	15	14862237
AT3G48860	91	12	18117543
AT3G48850	91	12	18117543
AT3G62590	91	14	23150450
AT4G30060	91	11	14691901
AT3G22100	91	11	7784681
AT2G38010	91	13	15905392
AT2G38000	91	13	15905392
AT3G18295	91	9	6281267
AT3G26210	91	15	9595957
AT4G32300	91	15	15599446
AT5G15640	91	13	5087438
AT5G03690	91	14	966180
AT5G23130	91	11	7781329
AT3G60180	91	12	22244136
AT4G31510	91	12	15277655
AT4G28610	91	15	14135250
AT2G43090	91	16	17918956
AT3G11740	91	14	3711386
AT2G31800	91	20	13523650
AT3G62010	91	14	22964773
AT3G02760	91	22	600720
AT3G04210	90	8	1108321
AT5G11100	90	9	3531504
AT5G26180	90	12	9148265
AT5G50130	90	10	20388841
AT1G22100	90	8	7800748
AT1G52855	90	11	19684033
AT1G52565	90	11	19581908
AT5G18661	90	11	6224147
AT3G57930	90	8	21448749
AT3G57940	90	8	21448749
AT3G26830	90	11	9887452
AT1G53625	90	22	20015799
AT4G32940	90	10	15904544
AT4G08470	90	14	5387058
AT2G04870	90	8	1717730
AT1G09950	90	10	3242842
AT5G26170	90	16	9148265
AT5G65140	90	11	26022378
AT5G15320	90	6	4977617
AT1G09960	90	11	3242842
AT1G07430	90	9	2283079
AT3G17609	90	10	6023908
AT3G59150	90	10	21872717
AT3G19680	90	9	6840446
AT5G16160	90	15	5277130
AT5G16170	90	15	5277130
AT3G48360	90	13	17911762
AT2G04880	90	11	1717730
AT1G22610	90	13	7993957
AT1G50450	90	10	18690858
AT1G09970	90	10	3252347
AT4G23620	90	11	12317736
AT5G66550	90	13	26562358
AT5G61390	90	10	24680935
AT2G21500	90	13	9210336
AT1G48410	90	11	17892643
AT4G23630	90	12	12317736
AT3G27160	90	10	10017524
AT3G11730	90	11	3711404
AT5G23520	90	14	7931739
AT5G47960	90	12	19422633
AT5G47970	90	12	19422633
AT2G35930	90	17	15084828
AT5G13300	90	12	4262574
AT5G13310	90	12	4262574
AT5G45610	90	9	18499681
AT1G30590	90	10	10839982
AT3G01920	90	15	317244
AT5G61400	90	13	24680935
AT3G01910	90	13	317244
AT1G04985	90	17	1418411
AT4G15790	90	15	8981614
AT2G44810	90	15	18477938
AT2G07695	90	37	3345534
AT3G49060	90	15	18193373
AT1G08130	90	20	2548393
